# Supplementary material for: Impact of Hyaluronic Acid on the Cutaneous T-Cell Lymphoma Microenvironment: A Novel Anti-Tumor Mechanism of Bexarotene
Source: Cancers (Basel). 2025 Jan 20;17(2):324. doi: 10.3390/cancers17020324 (PMC11764198; doi:10.3390/cancers17020324)
Supplement: Supplementary file 1 [file cancers-17-00324-s001.zip]

Archive with 1 entries (1 files):
- cancers-3397722-supplementary.pdf
